# Supplementary material for: Green, Sustainable Synthesis of γ-Fe2O3/MWCNT/Ag Nano-Composites Using the Viscum album Leaf Extract and Waste Car Tire for Removal of Sulfamethazine and Bacteria from Wastewater Streams
Source: Nanomaterials (Basel). 2022 Aug 15;12(16):2798. doi: 10.3390/nano12162798 (PMC9412352; doi:10.3390/nano12162798)
Supplement: Supplementary file 1 [file nanomaterials-12-02798-s001.zip]

Archive with 1 entries (1 files):
- nanomaterials-1863646-supplementary.pdf
